# Supplementary material for: From Field Tests to Molecular Tools—Evaluating Diagnostic Tests to Improve Rabies Surveillance in Namibia
Source: Viruses. 2023 Jan 28;15(2):371. doi: 10.3390/v15020371 (PMC9966532; doi:10.3390/v15020371)
Supplement: Supplementary file 1 [file viruses-15-00371-s001.zip]

Archive with 1 entries (1 files):
- viruses-2185909-supplementary.pdf
